# Supplementary material for: Tracking Ovine Pulmonary Adenocarcinoma Development Using an Experimental Jaagsiekte Sheep Retrovirus Infection Model
Source: Genes (Basel). 2024 Aug 2;15(8):1019. doi: 10.3390/genes15081019 (PMC11353984; doi:10.3390/genes15081019)
Supplement: Supplementary file 1 [file genes-15-01019-s001.zip]

Archive with 9 entries (9 files):
- Supplementary figure S1.tif
- Supplementary Figure S2.tif
- Supplementary Figure S3.tif
- Supplementary Figure S4.tif
- Supplementary Figure S5.tif
- Supplementary Figure S6.tif
- Supplementary Figure S7.tif
- Supplementary Figure S8.tif
- Supplementary Figure S9.tif
